# Supplementary material for: Coaching Bilingual Speech-Language Student Clinicians and Spanish-Speaking Caregivers to Use Culturally Adapted NDBI Techniques with Autistic Preschoolers
Source: Behav Sci (Basel). 2025 Sep 22;15(9):1292. doi: 10.3390/bs15091292 (PMC12467700; doi:10.3390/bs15091292)
Supplement: Supplementary file 1 [file behavsci-15-01292-s001.zip]

Archive with 1 entries (1 files):
- behavsci-3760776-supplementary.pdf
